# Supplementary material for: PCSK9 Inhibitor and Potential Decreased Risk of Neoplasms, Especially in Females: A Meta-Analysis
Source: Pharmaceuticals (Basel). 2025 Jul 24;18(8):1095. doi: 10.3390/ph18081095 (PMC12389645; doi:10.3390/ph18081095)
Supplement: Supplementary file 1 [file pharmaceuticals-18-01095-s001.zip]

Archive with 1 entries (1 files):
- pharmaceuticals-3665362-supplementary.pdf
